# Supplementary material for: The climate benefits from cement carbonation are being overestimated
Source: Nat Commun. 2024 Jun 6;15:4848. doi: 10.1038/s41467-024-48965-z (PMC11156638; doi:10.1038/s41467-024-48965-z)
Supplement: Supplementary file 4 — Source Data [file 41467_2024_48965_MOESM4_ESM.xlsx]

## Sheet: Outline
The climate benefits from cement carbonation are being over-estimated
Elisabeth Van Roijen 1, †, Kati Sethares 1,†, Alissa Kendall 1, Sabbie A. Miller 1, *
Affiliations:
1Department of Civil and Environmental Engineering, University of California, Davis
*Correspondence and requests for materials should be addressed to: sabmil@ucdavis.edu
† equal contributions
Outline of Sheets
Supplementary Data Sheet 1	Historic cement consumption and estimated CO2 emissions: United States
Supplementary Data Sheet 2	Global average SCM content, energy and electricity requirements for cement production
Supplementary Data Sheet 3	Cement production, consumption, emissions, and market share: Global
Supplementary Data Sheet 4	Historic cement production in 21 countries
Supplementary Data Sheet 5	Historic average cement content in 21 countries
Supplementary Data Sheet 6	Average concrete product thicknesses and percent of cement used in concrete
Supplementary Data Sheet 7	Service life and percentage of market by end-use
Supplementary Data Sheet 8	Coefficient of carbonation for SCMs
Supplementary Data Sheet 9	Coefficient of carbonation for atmospheric CO2 concentration
Supplementary Data Sheet 10	Coefficient of carbonation for coatings and coverings
Supplementary Data Sheet 11	Coefficient of carbonation for concrete exposure conditions
Supplementary Data Sheet 12	Data for Figure 1a: life cycle emissions for 1 kg of cement
Supplementary Data Sheet 13	Data for Figure 1b: timescale of life cycle emissions for 1 kg of cement
Supplementary Data Sheet 14	Data for Figure 2a: GWP vs TAWP for 1 kg of cement
Supplementary Data Sheet 15	Data for Figure 2b: cumulative radiative forcing of GWP vs TAWP, 1 kg of cement
Supplementary Data Sheet 16	Data for Figure 3: Effect of carbon uptake in cement on emissions from global cement consumption
Supplementary Data Sheet 17	Data for Figure 4a: Energy emissions and uptake associated with concrete demolition
Supplementary Data Sheet 18	Data for Figure 4b: Sensitivity of SCM type and replacement on TAWP reductions
Supplementary Data Sheet 19	Data for Supplementary figure 1: Effect of carbon uptake in cement on emissions from US cement consumption
Supplementary Data Sheet 20	Data for Supplementary Data table 1: Summary table of cement mitigation strategies
Supplementary Data Sheet 21	List of sources and calculations for concrete demolition emissions
Supplementary Data Sheet 22	Senstivity of carbonation to concrete strength class
Supplementary Data Sheet 23	Supplementary Data Sheet References

## Sheet: SDS1
	Historic cement consumption and estimated CO2 emissions: United States
	Year	Consumption (ktons)	Consumption (kg)	Calcination Emissions (kg CO2/yr)	Calcination and Energy Emissions (kg CO2/yr)	Calcination and Energy emissions (kg Co2/yr) assuming decrease in coal consumption	Calcination emissions				year	energy emissions (assuming decrease in emissions by 40% by 2050)
	1900	3074.6	3.0746e+06	1.49118e+06	2.62315e+06	2.62315e+06	0.485	kg CO2 per kg cement			2023	0.368168
	1901	3299.8	3.2998e+06	1.6004e+06	2.81529e+06	2.79828e+06	Calcination and energy emissions (cradle to gate total)				2024	0.363014
	1902	4427.1	4427100	2.14714e+06	3.77706e+06	3.73142e+06	0.853168	kg CO2 per kg cement			2025	0.35786
	1903	5237.1	5.2371e+06	2.53999e+06	4.46813e+06	4.38715e+06					2026	0.352705
	1904	5315.9	5315900	2.57821e+06	4.53536e+06	4.42576e+06		thermal	Energy mix impact: US Thermal energy mix from van Oss, 2015 Energy demand: GNR, 2016; air emissions calculated as cement manufacturing emissions sans energy derived emissions from (GNR, 2014; USEPA, 1994; van Oss and Mines, 2015)		2027	0.347551
	1905	6750.1	6.7501e+06	3.2738e+06	5.75897e+06	5.58501e+06		electricity	Energy mix impact: Gomez 2007/calculated from 100a GWPs in IPCC Energy demand: Marceau, 2006; USEPA, 2001		2028	0.342397
	1906	8934.9	8.9349e+06	4.33343e+06	7.62297e+06	7.34665e+06					2029	0.337242
	1907	9092.9	9092900	4.41006e+06	7.75778e+06	7.4297e+06					2030	0.332088
	1908	9058.2	9.0582e+06	4.39323e+06	7.72817e+06	7.35466e+06					2031	0.326934
	1909	11332	11332000	5496020	9.6681e+06	9.14242e+06					2032	0.321779
	1910	12992	12992000	6301120	1.10844e+07	1.04147e+07					2033	0.316625
	1911	13166	13166000	6385510	1.12328e+07	1.04863e+07					2034	0.31147
	1912	13623	13623000	6607155	1.16227e+07	1.07801e+07					2035	0.306316
	1913	15498	15498000	7516530	1.32224e+07	1.21839e+07					2036	0.301162
	1914	14974	14974000	7262390	1.27753e+07	1.16948e+07					2037	0.296007
	1915	14484	14484000	7024740	1.23573e+07	1.12375e+07					2038	0.290853
	1916	15448	15448000	7492280	1.31797e+07	1.19058e+07					2039	0.285699
	1917	15639	15639000	7584915	1.33427e+07	1.19723e+07					2040	0.280544
	1918	11923	11923000	5782655	1.01723e+07	9.06613e+06					2041	0.27539
	1919	13572	13572000	6582420	1.15792e+07	1.02501e+07					2042	0.270236
	1920	16744	16744000	8120840	1.42855e+07	1.25594e+07					2043	0.265081
	1921	16769	16769000	8132965	1.43068e+07	1.24917e+07					2044	0.259927
	1922	19597	19597000	9504545	1.67195e+07	1.44973e+07					2045	0.254773
	1923	23791	23791000	11538635	2.02977e+07	1.74773e+07					2046	0.249618
	1924	25910	25910000	12566350	2.21056e+07	1.89004e+07					2047	0.244464
	1925	28318	28318000	13734230	2.416e+07	2.0511e+07					2048	0.239309
	1926	28807	28807000	13971395	2.45772e+07	2.07167e+07					2049	0.234155
	1927	29540	29540000	14326900	2.52026e+07	2.10916e+07					2050	0.229001
	1928	30231	30231000	14662035	2.57921e+07	14662035
	1929	29202	29202000	14162970	2.49142e+07	14162970
	1930	27227	27227000	13205095	2.32292e+07	13205095
	1931	21745	21745000	10546325	1.85521e+07	10546325
	1932	13729	13729000	6658565	1.17131e+07	6658565
	1933	10860	10860000	5267100	9.26541e+06	5267100
	1934	12877	12877000	6245345	1.09862e+07	6245345
	1935	12745	12745000	6181325	1.08736e+07	6181325
	1936	19129	19129000	9277565	1.63203e+07	9277565
	1937	19469	19469000	9442465	1.66103e+07	9442465
	1938	18211	18211000	8832335	1.5537e+07	8832335
	1939	21046	21046000	10207310	1.79558e+07	10207310
	1940	21793	21793000	10569605	1.85931e+07	10569605
	1941	28378	28378000	13763330	2.42112e+07	13763330
	1942	31045	31045000	15056825	2.64866e+07	15056825
	1943	21226	21226000	10294610	1.81094e+07	10294610
	1944	15497	15497000	7516045	1.32216e+07	7516045
	1945	17378	17378000	8428330	1.48264e+07	8428330
	1946	19493	19493000	9454105	1.66308e+07	9454105
	1947	32634	32634000	15827490	2.78423e+07	15827490
	1948	35856	35856000	17390160	3.05912e+07	17390160
	1949	36265	36265000	17588525	3.09402e+07	17588525
	1950	40891	40891000	19832135	3.48869e+07	19832135
	1951	42695	42695000	20707075	3.6426e+07	20707075
	1952	44335	44335000	21502475	3.78252e+07	21502475
	1953	46047	46047000	22332795	3.92858e+07	22332795
	1954	48897	48897000	23715045	4.17174e+07	23715045
	1955	53589	53589000	25990665	4.57204e+07	25990665
	1956	55225	55225000	26784125	4.71162e+07	26784125
	1957	51638	51638000	25044430	4.40559e+07	25044430
	1958	54542	54542000	26452870	4.65335e+07	26452870
	1959	59899	59899000	29051015	5.11039e+07	29051015
	1960	55526	55526000	26930110	4.7373e+07	26930110
	1961	56826	56826000	27560610	4.84821e+07	27560610
	1962	58983	58983000	28606755	5.03224e+07	28606755
	1963	63648	63648000	30869280	5.43025e+07	30869280
	1964	66149	66149000	32082265	5.64362e+07	32082265
	1965	67589	67589000	32780665	5.76648e+07	32780665
	1966	68490	68490000	33217650	5.84335e+07	33217650
	1967	67459	67459000	32717615	5.75539e+07	32717615
	1968	71220	71220000	34541700	6.07627e+07	34541700
	1969	71101	71101000	34483985	6.06611e+07	34483985
	1970	67476	67476000	32725860	5.75684e+07	32725860
	1971	72842	72842000	35328370	6.21465e+07	35328370
	1972	76768	76768000	37232480	6.5496e+07	37232480
	1973	81941	81941000	39741385	6.99095e+07	39741385
	1974	74844	74844000	36299340	6.38545e+07	36299340
	1975	63608	63608000	30849880	5.42683e+07	30849880
	1976	67509	67509000	32741865	5.75965e+07	32741865
	1977	73427	73427000	35612095	6.26456e+07	35612095
	1978	79288	79288000	38454680	6.7646e+07	38454680
	1979	78964	78964000	38297540	6.73696e+07	38297540
	1980	70173	70173000	34033905	5.98694e+07	34033905
	1981	66092	66092000	32054620	5.63876e+07	32054620
	1982	59572	59572000	28892420	5.08249e+07	28892420
	1983	65838	65838000	31931430	5.61709e+07	31931430
	1984	76186	76186000	36950210	6.49995e+07	36950210
	1985	78836	78836000	38235460	6.72604e+07	38235460
	1986	82837	82837000	40175945	7.06739e+07	40175945
	1987	84204	84204000	40838940	7.18402e+07	40838940
	1988	83851	83851000	40667735	7.1539e+07	40667735
	1989	82414	82414000	39970790	7.0313e+07	39970790
	1990	80964	80964000	39267540	6.90759e+07	39267540
	1991	71800	71800000	34823000	6.12575e+07	34823000
	1992	76169	76169000	36941965	6.4985e+07	36941965
	1993	79701	79701000	38654985	6.79984e+07	38654985
	1994	86476	86476000	41940860	7.37786e+07	41940860
	1995	86003	86003000	41711455	7.3375e+07	41711455
	1996	90355	90355000	43822175	7.7088e+07	43822175
	1997	96018	96018000	46568730	8.19195e+07	46568730
	1998	103457	103457000	50176645	8.82662e+07	50176645
	1999	108862	108862000	52798070	9.28776e+07	52798070
	2000	110470	110470000	53577950	9.42495e+07	53577950
	2001	112800	112800000	54708000	9.62374e+07	54708000
	2002	110020	110020000	53359700	9.38656e+07	53359700
	2003	114090	114090000	55333650	9.7338e+07	55333650
	2004	121980	121980000	59160300	1.04069e+08	59160300
	2005	128250	128250000	62201250	1.09419e+08	62201250
	2006	127660	127660000	61915100	1.08915e+08	61915100
	2007	116550	116550000	56526750	9.94368e+07	56526750
	2008	96760	96760000	46928600	8.25526e+07	46928600
	2009	71540	71540000	34696900	6.10357e+07	34696900
	2010	71190	71190000	34527150	6.07371e+07	34527150
	2011	72200	72200000	35017000	6.15988e+07	35017000
	2012	77900	77900000	37781500	6.64618e+07	37781500
	2013	81750	81750000	39648750	6.97465e+07	39648750
	2014	89220	89220000	43271700	7.61197e+07	43271700
	2015	92150	92150000	44692750	7.86195e+07	44692750
	2016	95150	95150000	46147750	8.1179e+07	46147750
	2017	97160	97160000	47122600	8.28938e+07	47122600
	2018	98500	98500000	47772500	8.40371e+07	47772500
	2019	101600	101600000	49276000	8.66819e+07	49276000

## Sheet: SDS2
	Global average SCM content, energy and electricity requirements for cement production
	Global average amount of mineral additives used for each unit of cement consumed in 2015
	2015
	Fly ash	Slag	Limestone	Puzzolana
	0.0493274	0.0576275	0.0673758	0.0284207
	Thermal fuel mixes for cement kilns
	Fractions of energy resources used for thermal energy in cement kilns by year
	fraction of alternative/biomass/fossil fuels based on GNR 2016; fraction of classifications within fossil fuels (namely coal, oil, gas, and petcoke) and fraction of classifications within waste fuels (namely fossil waste, solid waste, and liquid waste) based on global averages from GCCA 2020
		coal	oil	biomass	fossil waste	petcoke	natural gas	solid waste	liquid waste
	World, 2015	0.378572	0.0168254	0.0542393	0.00417959	0.361747	0.0841271	0.0909061	0.00940408
	Electricity mixes
	Fractions of energy resources used for electricity mixes (data from IEA 2020)
		Coal	Oil	Natural Gas	Biomass	Nuclear	Hydroelectric	Geothermal	Solar	Wind	OtherSources
	World, 2015	0.391256	0.0421733	0.226766	0.0170563	0.105468	0.163416	0.00330603	0.0106566	0.034214	0.00568733
	Electricity and thermal energy demand to produce cement
	source:	GNR 2016
		electricity (MJ/kg)	thermal energy (MJ/kg)
	World, 2015	0.362083	3.51109

## Sheet: SDS3
	Cement production, consumption, emissions, and market share: Global
	Year	Consumption (Mt/yr)	Consumption (kg/yr)	Inflow (Prod) (Mt/yr)	Inflow (kg/yr)	Emissions (Mt/yr)	Emissions (kg/yr)	Emissions assuming decrease in coal consumption starting in 2023	Mt = million tons/megatons			year	energy emissions (linearly decreasing by roughly 40% by 2050)		Year	Residential Inflow	Non-Residential Inflow	Civil Eng. Inflow	Total inflow		Mt/yr		Year	Residential Consumption	Non-Residential Consumption	Civil Eng. Consumption	Total consumption	Mt/yr		Year	Residential Market Share (%)	Non-Residential Market Share (%)	Civil Eng. Market Share (%)
	1931	61.199	61199000000	58.7482	5.87482e+10	44.2962	4.42962e+10	4.42962e+10	1000000000	Mt to kg		2023	0.348		1931	18.7994	16.2307	23.7182	58.7482				1931	16.704	20.3031	24.1918	61.199			1931	0.272946	0.331756	0.395298
	1932	48.379	4.8379e+10	46.232	4.6232e+10	34.8589	3.48589e+10	3.48589e+10	1000000000000	Gt to kg		2024	0.343128		1932	14.2343	13.049	18.9487	46.232				1932	13.2048	16.05	19.1241	48.379			1932	0.272946	0.331756	0.395298
	1933	46.867	4.6867e+10	44.985	4.4985e+10	33.9187	3.39187e+10	3.39187e+10				2025	0.338256		1933	13.8615	12.8623	18.2611	44.985				1933	12.7922	15.5484	18.5264	46.867			1933	0.272946	0.331756	0.395298
	1934	54.405	5.4405e+10	53.31	5.331e+10	40.1957	4.01957e+10	4.01957e+10				2026	0.333384		1934	16.5641	15.3264	21.4195	53.31				1934	14.8496	18.0492	21.5062	54.405			1934	0.272946	0.331756	0.395298
	1935	64.3079	6.43079e+10	61.6511	6.16511e+10	46.4849	4.64849e+10	4.64849e+10				2027	0.328512		1935	18.9734	17.9421	24.7356	61.6511				1935	17.5526	21.3345	25.4208	64.3079			1935	0.272946	0.331756	0.395298
	1936	77.7301	77730071000	74.7499	7.47499e+10	56.3614	5.63614e+10	5.63614e+10				2028	0.32364		1936	23.3996	21.5806	29.7696	74.7499				1936	21.2161	25.7874	30.7265	77.7301			1936	0.272946	0.331756	0.395298
	1937	82.3499	8.23499e+10	78.692	7.8692e+10	59.3338	5.93338e+10	5.93338e+10	Calcination emissions			2029	0.318768		1937	24.6116	22.7724	31.308	78.692				1937	22.4771	27.3201	32.5528	82.3499			1937	0.272946	0.331756	0.395298
	1938	77.3841	7.73841e+10	76.5107	7.65107e+10	57.6891	5.76891e+10	5.76891e+10	0.406	kg CO2 per kg cement		2030	0.313896		1938	24.1573	22.6295	29.7239	76.5107				1938	21.1217	25.6726	30.5898	77.3841			1938	0.272946	0.331756	0.395298
	1939	71.2029	7.12029e+10	63.6484	6.36484e+10	47.9909	4.79909e+10	4.79909e+10	Calcination and energy emissions (cradle to gate total)			2031	0.309024		1939	20.4671	17.5906	25.5908	63.6484				1939	19.4345	23.622	28.1464	71.2029			1939	0.272946	0.331756	0.395298
	1940	62.9791	6.29791e+10	58.2951	5.82951e+10	43.9545	4.39545e+10	4.39545e+10	0.754	kg CO2 per kg cement		2032	0.304152		1940	19.052	15.8274	23.4157	58.2951				1940	17.1899	20.8937	24.8955	62.9791			1940	0.272946	0.331756	0.395298
	1941	60.0528	6.00528e+10	59.9433	5.99433e+10	45.1972	4.51972e+10	4.51972e+10				2033	0.29928		1941	20.8744	15.3068	23.762	59.9433				1941	16.3912	19.9229	23.7387	60.0528			1941	0.272946	0.331756	0.395298
	1942	54.8678	54867780000	54.5438	5.45438e+10	41.1261	4.11261e+10	4.11261e+10				2034	0.294408		1942	19.1931	13.6433	21.7074	54.5438				1942	14.9759	18.2027	21.6891	54.8678			1942	0.272946	0.331756	0.395298
	1943	48.6693	4.86693e+10	47.5689	4.75689e+10	35.8669	3.58669e+10	3.58669e+10				2035	0.289536		1943	16.4426	12.0991	19.0271	47.5689				1943	13.2841	16.1463	19.2389	48.6693			1943	0.272946	0.331756	0.395298
	1944	25.2365	25236516000	25.3669	2.53669e+10	19.1266	1.91266e+10	1.91266e+10				2036	0.284664		1944	8.97674	6.15359	10.2365	25.3669				1944	6.8882	8.37237	9.97595	25.2365			1944	0.272946	0.331756	0.395298
	1945	45.6688	45668784000	45.5652	4.55652e+10	34.3562	3.43562e+10	3.43562e+10				2037	0.279792		1945	14.505	13.1042	17.956	45.5652				1945	12.4651	15.1509	18.0528	45.6688			1945	0.272946	0.331756	0.395298
	1946	71.6024	7.16024e+10	70.0916	7.00916e+10	52.849	5.2849e+10	5.2849e+10				2038	0.27492		1946	22.7269	19.715	27.6496	70.0916				1946	19.5436	23.7545	28.3043	71.6024			1946	0.272946	0.331756	0.395298
	1947	84.6194	8.46194e+10	81.9823	8.19823e+10	61.8147	6.18147e+10	6.18147e+10				2039	0.270048		1947	26.3701	22.9425	32.6698	81.9823				1947	23.0965	28.073	33.4499	84.6194			1947	0.272946	0.331756	0.395298
	1948	100.623	1.00623e+11	97.6262	9.76262e+10	73.6102	7.36102e+10	7.36102e+10				2040	0.265176		1948	31.2089	27.5333	38.884	97.6262				1948	27.4645	33.3821	39.7759	100.623			1948	0.272946	0.331756	0.395298
	1949	114.015	1.14015e+11	110.794	1.10794e+11	83.5385	8.35385e+10	8.35385e+10				2041	0.260304		1949	34.9808	31.4479	44.365	110.794				1949	31.1199	37.8251	45.0699	114.015			1949	0.272946	0.331756	0.395298
	1950	132.99	1.3299e+11	130.515	1.30515e+11	98.4081	9.84081e+10	9.84081e+10				2042	0.255432		1950	40.4738	37.6098	52.4312	130.515				1950	45.0796	43.2602	61.6879	150.028			1950	0.300475	0.288348	0.411177
	1951	149.758	1.49758e+11	150.029	1.50029e+11	113.122	1.13122e+11	1.13122e+11				2043	0.25056		1951	45.0798	43.2605	61.6883	150.029				1951	48.3376	46.605	65.7858	160.728			1951	0.300741	0.289961	0.409298
	1952	160.247	1.60247e+11	160.729	1.60729e+11	121.19	1.2119e+11	1.2119e+11				2044	0.245688		1952	48.3377	46.6051	65.7861	160.729				1952	53.8055	52.2744	73.2148	179.295			1952	0.300095	0.291556	0.408349
	1953	177.544	1.77544e+11	179.296	1.79296e+11	135.189	1.35189e+11	1.35189e+11				2045	0.240816		1953	53.8057	52.2747	73.2154	179.296				1953	57.9407	57.3375	79.8136	195.092			1953	0.296992	0.2939	0.409108
	1954	194.986	194986404000	195.093	1.95093e+11	147.1	1.471e+11	1.471e+11				2046	0.235944		1954	57.941	57.338	79.8145	195.093				1954	64.502	63.8268	89.1118	217.441			1954	0.296642	0.293537	0.409821
	1955	217.366	217366145550	217.444	2.17444e+11	163.952	1.63952e+11	1.63952e+11				2047	0.231072		1955	64.5027	63.8276	89.1132	217.444				1955	69.8919	69.6174	96.5638	236.073			1955	0.296061	0.294898	0.409042
	1956	235.56	2.3556e+11	236.078	2.36078e+11	178.003	1.78003e+11	1.78003e+11				2048	0.2262		1956	69.893	69.6189	96.5662	236.078				1956	72.2073	73.5229	101.361	247.091			1956	0.292229	0.297554	0.410217
	1957	246.603	2.46603e+11	247.1	2.471e+11	186.313	1.86313e+11	1.86313e+11				2049	0.221328		1957	72.2092	73.5254	101.365	247.1				1957	76.4664	78.6028	107.726	262.795			1957	0.290974	0.299103	0.409923
	1958	263.202	2.63202e+11	262.809	2.62809e+11	198.158	1.98158e+11	1.98158e+11				2050	0.216456		1958	76.4696	78.6071	107.733	262.809				1958	85.5129	88.4311	120.355	294.299			1958	0.290564	0.30048	0.408956
	1959	294.097	2.94097e+11	294.324	2.94324e+11	221.92	2.2192e+11	2.2192e+11							1959	85.5184	88.4384	120.367	294.324				1959	90.7174	96.1225	129.996	316.836			1959	0.286323	0.303382	0.410295
	1960	316.557	3.16557e+11	316.876	3.16876e+11	238.925	2.38925e+11	2.38925e+11							1960	90.7266	96.1346	130.015	316.876				1960	93.9658	101.023	138.386	333.375			1960	0.281862	0.303032	0.415106
	1961	333.297	333297166950	333.44	3.3344e+11	251.414	2.51414e+11	2.51414e+11							1961	93.9809	101.043	138.416	333.44				1961	100.522	108.774	149.1	358.397			1961	0.280478	0.303502	0.41602
	1962	357.755	3.57755e+11	358.5	3.585e+11	270.309	2.70309e+11	2.70309e+11							1962	100.547	108.806	149.147	358.5				1962	105.882	114.555	156.696	377.133			1962	0.280755	0.303752	0.415493
	1963	376.907	3.76907e+11	377.295	3.77295e+11	284.481	2.84481e+11	2.84481e+11							1963	105.921	114.605	156.769	377.295				1963	116.529	125.709	171.668	413.906			1963	0.281536	0.303713	0.414752
	1964	415.713	4.15713e+11	414.156	4.14156e+11	312.274	3.12274e+11	3.12274e+11							1964	116.59	125.787	171.78	414.156				1964	120.63	131.783	179.617	432.03			1964	0.279217	0.305033	0.41575
	1965	433.753	4.33753e+11	432.409	4.32409e+11	326.036	3.26036e+11	3.26036e+11							1965	120.722	131.902	179.785	432.409				1965	128.178	141.115	191.931	461.224			1965	0.277908	0.305957	0.416135
	1966	464.266	4.64266e+11	461.785	4.61785e+11	348.186	3.48186e+11	3.48186e+11							1966	128.315	141.291	192.18	461.785				1966	131.664	146.964	200.026	478.653			1966	0.275072	0.307036	0.417893
	1967	483.161	4.83161e+11	479.47	4.7947e+11	361.52	3.6152e+11	3.6152e+11							1967	131.864	147.22	200.386	479.47				1967	141.673	157.556	213.762	512.99			1967	0.27617	0.307132	0.416698
	1968	515.337	5.15337e+11	514.154	5.14154e+11	387.672	3.87672e+11	3.87672e+11							1968	141.958	157.92	214.276	514.154				1968	149.018	165.839	223.862	538.72			1968	0.276615	0.30784	0.415545
	1969	542.326	5.42326e+11	540.346	5.40346e+11	407.421	4.07421e+11	4.07421e+11							1969	149.417	166.348	224.582	540.346				1969	155.927	175.535	235.2	566.662			1969	0.275168	0.30977	0.415062
	1970	571.204	5.71204e+11	568.891	5.68891e+11	428.944	4.28944e+11	4.28944e+11							1970	156.472	176.23	236.188	568.891				1970	170.57	190.559	252.166	613.296			1970	0.27812	0.310714	0.411166
	1971	605.649	6.05649e+11	616.289	6.16289e+11	464.682	4.64682e+11	4.64682e+11							1971	171.3	191.49	253.499	616.289				1971	181.353	202.107	267.973	651.433			1971	0.278391	0.31025	0.411359
	1972	654.803	6.54803e+11	655.378	6.55378e+11	494.155	4.94155e+11	4.94155e+11							1972	182.312	203.328	269.737	655.378				1972	193.881	216.674	286.222	696.777			1972	0.278254	0.310966	0.41078
	1973	701.309	701309343285	701.88	7.0188e+11	529.217	5.29217e+11	5.29217e+11							1973	195.116	218.246	288.519	701.88				1973	192.74	217.375	285.781	695.896			1973	0.276966	0.312368	0.410666
	1974	703.314	7.03314e+11	702.378	7.02378e+11	529.593	5.29593e+11	5.29593e+11							1974	194.299	219.361	288.717	702.378				1974	190.099	218.057	284.361	692.517			1974	0.274505	0.314876	0.410619
	1975	702.151	702151210965	700.609	7.00609e+11	528.259	5.28259e+11	5.28259e+11							1975	192.035	220.522	288.052	700.609				1975	208.66	236.785	302.947	748.392			1975	0.278811	0.316392	0.404797
	1976	735.571	7.35571e+11	758.328	7.58328e+11	571.779	5.71779e+11	5.71779e+11							1976	211.022	239.794	307.513	758.328				1976	220.122	248.887	316.917	785.926			1976	0.280079	0.31668	0.403241
	1977	795.189	7.95189e+11	797.935	7.97935e+11	601.643	6.01643e+11	6.01643e+11							1977	222.957	252.501	322.477	797.935				1977	237.542	267.222	337.683	842.447			1977	0.281967	0.317198	0.400836
	1978	852.946	8.52946e+11	856.747	8.56747e+11	645.988	6.45988e+11	6.45988e+11							1978	240.895	271.501	344.351	856.747				1978	244.211	272.963	341.849	859.024			1978	0.284289	0.31776	0.397951
	1979	872.085	872085105165	875.822	8.75822e+11	660.37	6.6037e+11	6.6037e+11							1979	248.125	277.962	349.736	875.822				1979	246.975	277.475	344.843	869.293			1979	0.28411	0.319197	0.396693
	1980	884.324	8.84324e+11	888.776	8.88776e+11	670.137	6.70137e+11	6.70137e+11							1980	251.484	283.244	354.048	888.776				1980	247.184	279.792	345.064	872.04			1980	0.283455	0.320848	0.395697
	1981	886.668	886668104040	894.38	8.9438e+11	674.363	6.74363e+11	6.74363e+11							1981	252.324	286.377	355.68	894.38				1981	248.348	281.144	342.795	872.288			1981	0.284709	0.322307	0.392984
	1982	887.555	8.87555e+11	897.641	8.97641e+11	676.821	6.76821e+11	6.76821e+11							1982	254.147	288.59	354.904	897.641				1982	257.461	289.055	349.437	895.953			1982	0.28736	0.322623	0.390017
	1983	916.278	916277715255	924.465	9.24465e+11	697.047	6.97047e+11	6.97047e+11							1983	263.945	297.403	363.117	924.465				1983	266.423	296.956	356.091	919.47			1983	0.289757	0.322964	0.387278
	1984	941.042	9.41042e+11	951.281	9.51281e+11	717.266	7.17266e+11	7.17266e+11							1984	273.618	306.248	371.415	951.281				1984	275.84	302.589	357.471	935.899			1984	0.294732	0.323313	0.381954
	1985	959.338	9.59338e+11	971.15	9.7115e+11	732.247	7.32247e+11	7.32247e+11							1985	283.768	312.867	374.514	971.15				1985	290.442	317.27	372.695	980.407			1985	0.296246	0.323611	0.380143
	1986	1000.71	1000707608835	1019.24	1.01924e+12	768.511	7.68511e+11	7.68511e+11							1986	299.125	328.579	391.541	1019.24				1986	304.837	331.729	384.393	1020.96			1986	0.298579	0.324919	0.376502
	1987	1053.23	1.05323e+12	1063.55	1.06355e+12	801.915	8.01915e+11	8.01915e+11							1987	314.297	344.116	405.136	1063.55				1987	326.422	353.209	403.32	1082.95			1987	0.301419	0.326154	0.372427
	1988	1118.31	1.11831e+12	1129.48	1.12948e+12	851.625	8.51625e+11	8.51625e+11							1988	336.679	366.725	426.071	1129.48				1988	334.331	362.278	414.842	1111.45			1988	0.300806	0.32595	0.373244
	1989	1148.1	1.1481e+12	1162.12	1.16212e+12	876.241	8.76241e+11	8.76241e+11							1989	345.41	376.98	439.733	1162.12				1989	333.819	363.319	415.589	1112.73			1989	0.300001	0.326512	0.373487
	1990	1153.03	1.15303e+12	1167.79	1.16779e+12	880.514	8.80514e+11	8.80514e+11							1990	345.743	379.271	442.776	1167.79				1990	346.071	374.046	415.525	1135.64			1990	0.304736	0.32937	0.365894
	1991	1183.27	1.18327e+12	1195.38	1.19538e+12	901.315	9.01315e+11	9.01315e+11							1991	358.87	391.321	445.186	1195.38				1991	369.705	390.348	417.866	1177.92			1991	0.313863	0.331388	0.354749
	1992	1245.06	1.24506e+12	1242.65	1.24265e+12	936.961	9.36961e+11	9.36961e+11							1992	383.417	409.031	450.206	1242.65				1992	398.248	408.947	423.392	1230.59			1992	0.323625	0.332319	0.344057
	1993	1319.7	1.3197e+12	1300.69	1.30069e+12	980.724	9.80724e+11	9.80724e+11							1993	412.921	429.136	458.637	1300.69				1993	430.909	435.401	440.937	1307.25			1993	0.329631	0.333067	0.337302
	1994	1369.62	1.36962e+12	1383.15	1.38315e+12	1042.89	1.04289e+12	1.04289e+12							1994	446.605	457.212	479.333	1383.15				1994	458.328	459.269	455.245	1372.84			1994	0.333853	0.334539	0.331608
	1995	1444.27	1444268000000	1455.02	1.45502e+12	1097.08	1.09708e+12	1.09708e+12							1995	475.125	482.836	497.055	1455.02				1995	475.216	475.879	469.745	1420.84			1995	0.334461	0.334928	0.330611
	1996	1492.73	1.49273e+12	1509.81	1.50981e+12	1138.4	1.1384e+12	1.1384e+12							1996	493.213	501.358	515.241	1509.81				1996	491.962	487.899	482.105	1461.97			1996	0.336507	0.333728	0.329765
	1997	1539.89	1.53989e+12	1558.32	1.55832e+12	1174.97	1.17497e+12	1.17497e+12							1997	511.28	515.468	531.568	1558.32				1997	497.392	485.418	472.591	1455.4			1997	0.341756	0.333529	0.324715
	1998	1536.49	1.53649e+12	1559.75	1.55975e+12	1176.06	1.17606e+12	1.17606e+12							1998	518.177	515.277	526.301	1559.75				1998	518.398	503.112	486.623	1508.13			1998	0.343735	0.333599	0.322666
	1999	1595.75	1.59575e+12	1621.16	1.62116e+12	1222.35	1.22235e+12	1.22235e+12							1999	540.817	535.483	544.858	1621.16				1999	538.702	522.811	503.372	1564.89			1999	0.344244	0.334089	0.321667
	2000	1653.85	1.65385e+12	1687.28	1.68728e+12	1272.21	1.27221e+12	1.27221e+12							2000	562.947	557.936	566.4	1687.28				2000	567.164	547.811	518.73	1633.7			2000	0.347164	0.335318	0.317517
	2001	1733.17	1733166000000	1766.2	1.7662e+12	1331.71	1.33171e+12	1.33171e+12							2001	593.447	585.944	586.805	1766.2				2001	605.82	584.965	549.398	1740.18			2001	0.348136	0.336151	0.315713
	2002	1852.91	1.85291e+12	1883.5	1.8835e+12	1420.16	1.42016e+12	1.42016e+12							2002	634.371	626.376	622.755	1883.5				2002	675.238	646.076	592.751	1914.06			2002	0.352777	0.337542	0.309682
	2003	2028.64	2.02864e+12	2068.95	2.06895e+12	1559.99	1.55999e+12	1.55999e+12							2003	706.303	691.042	671.603	2068.95				2003	734.116	697.447	634.434	2066			2003	0.355332	0.337584	0.307084
	2004	2191.51	2.19151e+12	2233.17	2.23317e+12	1683.81	1.68381e+12	1.68381e+12							2004	767.953	746.247	718.969	2233.17				2004	788.853	753.118	678.556	2220.53			2004	0.355255	0.339162	0.305583
	2005	2349.93	2.34993e+12	2400.69	2.40069e+12	1810.12	1.81012e+12	1.81012e+12							2005	825.728	806.033	768.934	2400.69				2005	880.763	839.849	750.364	2470.98			2005	0.356443	0.339885	0.303671
	2006	2618.28	2.61828e+12	2664.83	2.66483e+12	2009.28	2.00928e+12	2.00928e+12							2006	920.953	897.16	846.718	2664.83				2006	944.968	900.814	795.284	2641.07			2006	0.357798	0.34108	0.301122
	2007	2810.02	2.81002e+12	2849.28	2.84928e+12	2148.36	2.14836e+12	2.14836e+12							2007	988.757	962.8	897.721	2849.28				2007	950.504	913.189	794.869	2658.56			2007	0.357526	0.34349	0.298984
	2008	2850.68	2.85068e+12	2881.8	2.8818e+12	2172.87	2.17287e+12	2.17287e+12							2008	998.188	980.132	903.475	2881.8				2008	1049.32	993.737	827.79	2870.85			2008	0.365509	0.346147	0.288343
	2009	3033.07	3.03307e+12	3109.77	3.10977e+12	2344.77	2.34477e+12	2.34477e+12							2009	1101.22	1065.92	942.634	3109.77				2009	1137.67	1070.61	876.218	3084.49			2009	0.368835	0.347093	0.284072
	2010	3278.39	3.27839e+12	3339.8	3.3398e+12	2518.21	2.51821e+12	2.51821e+12							2010	1194.11	1148.34	997.358	3339.8				2010	1276.08	1195.4	964.312	3435.79			2010	0.371407	0.347927	0.280667
	2011	3632.26	3.63226e+12	3708.24	3.70824e+12	2796.01	2.79601e+12	2.79601e+12							2011	1337.42	1279.01	1091.81	3708.24				2011	1343.98	1255.99	1018.27	3618.24			2011	0.371446	0.347127	0.281427
	2012	3822.98	3822978000000	3908.64	3.90864e+12	2947.11	2.94711e+12	2.94711e+12							2012	1410.64	1345.81	1152.19	3908.64				2012	1435.05	1346.5	1074.21	3855.75			2012	0.372184	0.349218	0.278598
	2013	4074.88	4074884000000	4165.04	4.16504e+12	3140.44	3.14044e+12	3.14044e+12							2013	1507.48	1442.93	1214.63	4165.04				2013	1473.41	1370.44	1096.4	3940.24			2013	0.373938	0.347806	0.278256
	2014	4188.42	4.18842e+12	4269.48	4.26948e+12	3219.19	3.21919e+12	3.21919e+12							2014	1552.11	1473.92	1243.45	4269.48				2014	1423.88	1154.99	1197.48	3776.34			2014	0.377052	0.305848	0.3171
	2015	4096.35	4.09635e+12	4118.55	4.11855e+12	3105.39	3.10539e+12	3.10539e+12							2015	1509.43	1266.01	1343.12	4118.55				2015	1326.48	1164.06	1331.71	3822.26			2015	0.347042	0.304548	0.34841
	2016	3844.77	3.84477e+12	4187	4.187e+12	3157	3.157e+12	3.157e+12							2016	1419.51	1283.17	1484.32	4187											2016	0.339029	0.306465	0.354506
	2017	3835.77	3.83577e+12	4233.37	4.23337e+12	3191.96	3.19196e+12	3.19196e+12							2017	1322.99	1286.17	1624.21	4233.37											2017	0.312515	0.303817	0.383668
	2018	3780.38	3.78038e+12	4249.42	4.24942e+12	3204.06	3.20406e+12	3.20406e+12							2018	1229.03	1274.6	1745.79	4249.42											2018	0.289224	0.299946	0.41083
	2019	3663.18	3.66318e+12	4220.23	4.22023e+12	3182.05	3.18205e+12	3.18205e+12							2019	1143.74	1249.68	1826.81	4220.23											2019	0.271015	0.296116	0.43287
	2020	3477.15	3.47715e+12	4130.84	4.13084e+12	3114.65	3.11465e+12	3.11465e+12							2020	1070.72	1214.48	1845.64	4130.84											2020	0.259201	0.294003	0.446796
	2021	3233.7	3.2337e+12	3974.79	3.97479e+12	2996.99	2.99699e+12	2.99699e+12							2021	1011.05	1173.06	1790.68	3974.79											2021	0.254366	0.295124	0.45051
	2022	2962.39	2.96239e+12	3764.17	3.76417e+12	2838.19	2.83819e+12	2.83819e+12							2022	964.317	1130.09	1669.77	3764.17											2022	0.256183	0.300222	0.443595
	2023	2701.62	2.70162e+12	3528.98	3.52898e+12	2660.85	2.66085e+12	2.66085e+12							2023	928.783	1089.8	1510.39	3528.98											2023	0.263187	0.308816	0.427997
	2024	2482.54	2.48254e+12	3308.13	3.30813e+12	2494.33	2.49433e+12	1.3431e+12							2024	902.822	1055.95	1349.37	3308.13											2024	0.27291	0.319197	0.407893
	2025	2243.74	2.24374e+12	3132.6	3.1326e+12	2361.98	2.36198e+12	1.27183e+12							2025	884.829	1030.78	1216.99	3132.6											2025	0.282459	0.32905	0.388491
	2026	2162.76	2.16276e+12	2937.93	2.93793e+12	2215.2	2.2152e+12	1.1928e+12							2026	831.161	979.087	1127.69	2937.93											2026	0.282906	0.333257	0.383836
	2027	2127.83	2.12783e+12	2907.19	2.90719e+12	2192.02	2.19202e+12	1.18032e+12							2027	841.931	983.898	1081.36	2907.19											2027	0.289603	0.338436	0.37196
	2028	2125.92	2.12592e+12	2927.41	2.92741e+12	2207.27	2.20727e+12	1.18853e+12							2028	860.055	997.573	1069.78	2927.41											2028	0.293794	0.34077	0.365437
	2029	2145.63	2.14563e+12	2985.9	2.9859e+12	2251.37	2.25137e+12	1.21227e+12							2029	884.691	1019.29	1081.92	2985.9											2029	0.29629	0.341368	0.362342
	2030	2142.47	2.14247e+12	3071.44	3.07144e+12	2315.87	2.31587e+12	1.24701e+12							2030	915.07	1047.98	1108.39	3071.44											2030	0.297929	0.341202	0.36087
	2031	2203.05	2.20305e+12	3140.66	3.14066e+12	2368.06	2.36806e+12	1.27511e+12							2031	929.181	1070.11	1141.37	3140.66											2031	0.295855	0.340728	0.363417
	2032	2265.87	2.26587e+12	3271.22	3.27122e+12	2466.5	2.4665e+12	1.32811e+12							2032	974.474	1114.59	1182.15	3271.22											2032	0.297893	0.340727	0.361379
	2033	2328.85	2.32885e+12	3408.41	3.40841e+12	2569.94	2.56994e+12	1.38382e+12							2033	1022.19	1160.9	1225.33	3408.41											2033	0.299901	0.340598	0.359501
	2034	2392.02	2.39202e+12	3552.07	3.55207e+12	2678.26	2.67826e+12	1.44214e+12							2034	1072.1	1208.81	1271.16	3552.07											2034	0.301825	0.340311	0.357864
	2035	2455.61	2.45561e+12	3701.74	3.70174e+12	2791.11	2.79111e+12	1.50291e+12							2035	1123.9	1258	1319.84	3701.74											2035	0.303613	0.33984	0.356547
	2036	2519.55	2.51955e+12	3856.74	3.85674e+12	2907.98	2.90798e+12	1.56584e+12							2036	1177.14	1308.07	1371.53	3856.74											2036	0.305216	0.339165	0.355619
	2037	2583.87	2.58387e+12	4015.92	4.01592e+12	3028	3.028e+12	1.63046e+12							2037	1231.21	1358.49	1426.23	4015.92											2037	0.306581	0.338276	0.355143
	2038	2648.63	2.64863e+12	4177.36	4.17736e+12	3149.73	3.14973e+12	1.69601e+12							2038	1285.2	1408.5	1483.65	4177.36											2038	0.307659	0.337176	0.355164
	2039	2713.83	2.71383e+12	4338.82	4.33882e+12	3271.47	3.27147e+12	1.76156e+12							2039	1338.15	1457.34	1543.33	4338.82											2039	0.308412	0.335884	0.355704
	2040	2779.45	2.77945e+12	4497.46	4.49746e+12	3391.09	3.39109e+12	1.82597e+12							2040	1388.88	1504.09	1604.49	4497.46											2040	0.308814	0.334431	0.356755
	2041	2845.49	2.84549e+12	4650.19	4.65019e+12	3506.24	3.50624e+12	1.88798e+12							2041	1436.23	1547.87	1666.09	4650.19											2041	0.308854	0.332862	0.358284
	2042	2912	2.912e+12	4793.59	4.79359e+12	3614.37	3.61437e+12	1.9462e+12							2042	1479.01	1587.8	1726.78	4793.59											2042	0.30854	0.331234	0.360226
	2043	2979.03	2.97903e+12	4924.33	4.92433e+12	3712.94	3.71294e+12	1.99928e+12							2043	1516.19	1623.12	1785.02	4924.33											2043	0.307898	0.329612	0.362491
	2044	3046.63	3.04663e+12	5039.35	5.03935e+12	3799.67	3.79967e+12	2.04598e+12							2044	1546.93	1653.24	1839.19	5039.35											2044	0.306969	0.328065	0.364965
	2045	3114.87	3.11487e+12	5136.29	5.13629e+12	3872.76	3.87276e+12	2.08533e+12							2045	1570.75	1677.86	1887.69	5136.29											2045	0.305814	0.326667	0.367519
	2046	3183.96	3.18396e+12	5213.56	5.21356e+12	3931.02	3.93102e+12	2.1167e+12							2046	1587.53	1696.94	1929.08	5213.56											2046	0.304501	0.325487	0.370013
	2047	3253.79	3.25379e+12	5270.17	5.27017e+12	3973.71	3.97371e+12	2.13969e+12							2047	1597.43	1710.63	1962.11	5270.17											2047	0.303108	0.324587	0.372305
	2048	3324.37	3.32437e+12	5305.79	5.30579e+12	4000.56	4.00056e+12	2.15415e+12							2048	1600.85	1719.17	1985.77	5305.79											2048	0.301717	0.324018	0.374265
	2049	3395.69	3.39569e+12	5321.2	5.3212e+12	4012.18	4.01218e+12	2.16041e+12							2049	1598.52	1723.09	1999.59	5321.2											2049	0.300407	0.323816	0.375778
	2050	3467.73	3.46773e+12	5318.18	5.31818e+12	4009.91	4.00991e+12	2.15918e+12							2050	1591.49	1723.06	2003.64	5318.18											2050	0.299254	0.323994	0.376752
	2051	3540.41	3.54041e+12	5299.46	5.29946e+12	3995.79	3.99579e+12	2.15158e+12							2051	1580.97	1719.92	1998.57	5299.46											2051	0.298326	0.324546	0.377127
	2052	3613.53	3.61353e+12	5268.43	5.26843e+12	3972.4	3.9724e+12	2.13898e+12							2052	1568.31	1714.56	1985.56	5268.43											2052	0.297681	0.32544	0.376879
	2053	3686.89	3.68689e+12	5228.97	5.22897e+12	3942.64	3.94264e+12	2.12296e+12							2053	1554.88	1707.87	1966.21	5228.97											2053	0.297359	0.326617	0.376023
	2054	3760.4	3.7604e+12	5185.25	5.18525e+12	3909.68	3.90968e+12	2.10521e+12							2054	1542.02	1700.77	1942.46	5185.25											2054	0.297385	0.328002	0.374613
	2055	3833.89	3.83389e+12	5141.54	5.14154e+12	3876.72	3.87672e+12	2.08747e+12							2055	1530.94	1694.14	1916.46	5141.54											2055	0.29776	0.3295	0.37274
	2056	3907.21	3.90721e+12	5101.7	5.1017e+12	3846.68	3.84668e+12	2.07129e+12							2056	1522.68	1688.72	1890.3	5101.7											2056	0.298465	0.331012	0.370523
	2057	3980.08	3.98008e+12	5069.45	5.06945e+12	3822.36	3.82236e+12	2.0582e+12							2057	1518.14	1685.26	1866.05	5069.45											2057	0.299468	0.332435	0.368097
	2058	4052.22	4.05222e+12	5047.99	5.04799e+12	3806.19	3.80619e+12	2.04948e+12							2058	1518.06	1684.4	1845.54	5047.99											2058	0.300725	0.333676	0.365598
	2059	4123.2	4.1232e+12	5039.65	5.03965e+12	3799.9	3.7999e+12	2.0461e+12							2059	1522.89	1686.58	1830.19	5039.65											2059	0.302181	0.334661	0.363157
	2060	4192.58	4.19258e+12	5045.61	5.04561e+12	3804.39	3.80439e+12	2.04852e+12							2060	1532.74	1691.98	1820.88	5045.61											2060	0.303777	0.335338	0.360885
	2061	4259.81	4.25981e+12	5066.03	5.06603e+12	3819.78	3.81978e+12	2.05681e+12							2061	1547.42	1700.58	1818.03	5066.03											2061	0.305451	0.335683	0.358866
	2062	4324.33	4.32433e+12	5100.59	5.10059e+12	3845.84	3.84584e+12	2.07084e+12							2062	1566.66	1712.25	1821.68	5100.59											2062	0.307153	0.335696	0.357152
	2063	4385.58	4.38558e+12	5148.69	5.14869e+12	3882.11	3.88211e+12	2.09037e+12							2063	1590.14	1726.86	1831.69	5148.69											2063	0.308843	0.335398	0.355759
	2064	4443.11	4.44311e+12	5208.98	5.20898e+12	3927.57	3.92757e+12	2.11485e+12							2064	1617.34	1744.1	1847.54	5208.98											2064	0.31049	0.334825	0.354684
	2065	4496.64	4.49664e+12	5279.68	5.27968e+12	3980.88	3.98088e+12	2.14355e+12							2065	1647.62	1763.55	1868.51	5279.68											2065	0.312069	0.334025	0.353906
	2066	4545.61	4.54561e+12	5358.79	5.35879e+12	4040.53	4.04053e+12	2.17567e+12							2066	1680.31	1784.72	1893.76	5358.79											2066	0.313562	0.333046	0.353393
	2067	4589.61	4.58961e+12	5444	5.444e+12	4104.78	4.10478e+12	2.21026e+12							2067	1714.62	1807.06	1922.32	5444											2067	0.314956	0.331937	0.353107
	2068	4628.3	4.6283e+12	5532.89	5.53289e+12	4171.8	4.1718e+12	2.24635e+12							2068	1749.75	1829.97	1953.17	5532.89											2068	0.316245	0.330744	0.353011
	2069	4661.29	4.66129e+12	5623.08	5.62308e+12	4239.8	4.2398e+12	2.28297e+12							2069	1784.91	1852.84	1985.32	5623.08											2069	0.317427	0.329507	0.353066
	2070	4688.19	4.68819e+12	5712.38	5.71238e+12	4307.14	4.30714e+12	2.31923e+12							2070	1819.4	1875.15	2017.83	5712.38											2070	0.318502	0.328261	0.353237
	2071	4708.79	4.70879e+12	5798.83	5.79883e+12	4372.32	4.37232e+12	2.35433e+12							2071	1852.59	1896.41	2049.82	5798.83											2071	0.319477	0.327034	0.353489
	2072	4723.13	4.72313e+12	5880.49	5.88049e+12	4433.89	4.43389e+12	2.38748e+12							2072	1883.86	1916.16	2080.47	5880.49											2072	0.320358	0.32585	0.353792
	2073	4731.22	4.73122e+12	5955.47	5.95547e+12	4490.43	4.49043e+12	2.41792e+12							2073	1912.57	1933.93	2108.96	5955.47											2073	0.321146	0.324732	0.354122
	2074	4733.05	4.73305e+12	6022.24	6.02224e+12	4540.77	4.54077e+12	2.44503e+12							2074	1938.24	1949.38	2134.62	6022.24											2074	0.321848	0.323697	0.354455
	2075	4728.67	4.72867e+12	6079.57	6.07957e+12	4584	4.584e+12	2.46831e+12							2075	1960.49	1962.23	2156.85	6079.57											2075	0.322472	0.322758	0.35477
	2076	4718.57	4.71857e+12	6126.59	6.12659e+12	4619.45	4.61945e+12	2.4874e+12							2076	1979.07	1972.3	2175.22	6126.59											2076	0.32303	0.321924	0.355046
	2077	4702.94	4.70294e+12	6162.69	6.16269e+12	4646.67	4.64667e+12	2.50205e+12							2077	1993.81	1979.47	2189.41	6162.69											2077	0.323529	0.321203	0.355268
	2078	4681.79	4.68179e+12	6187.52	6.18752e+12	4665.39	4.66539e+12	2.51213e+12							2078	2004.63	1983.69	2199.2	6187.52											2078	0.323979	0.320595	0.355425
	2079	4655.6	4.6556e+12	6201.15	6.20115e+12	4675.67	4.67567e+12	2.51767e+12							2079	2011.58	1984.99	2204.58	6201.15											2079	0.324388	0.320101	0.355511
	2080	4624.9	4.6249e+12	6204.03	6.20403e+12	4677.84	4.67784e+12	2.51884e+12							2080	2014.82	1983.52	2205.69	6204.03											2080	0.324759	0.319715	0.355526
	2081	4590.34	4.59034e+12	6196.77	6.19677e+12	4672.36	4.67236e+12	2.51589e+12							2081	2014.54	1979.42	2202.8	6196.77											2081	0.325096	0.319429	0.355476
	2082	4553.52	4.55352e+12	6180.56	6.18056e+12	4660.15	4.66015e+12	2.50931e+12							2082	2011.14	1973.03	2196.4	6180.56											2082	0.325398	0.319231	0.355371
	2083	4514.3	4.5143e+12	6156.98	6.15698e+12	4642.36	4.64236e+12	2.49973e+12							2083	2005.13	1964.73	2187.13	6156.98											2083	0.325667	0.319106	0.355227
	2084	4473.12	4.47312e+12	6127.58	6.12758e+12	4620.19	4.62019e+12	2.4878e+12							2084	1996.98	1954.92	2175.68	6127.58											2084	0.3259	0.319037	0.355063
	2085	4430.56	4.43056e+12	6093.69	6.09369e+12	4594.64	4.59464e+12	2.47404e+12							2085	1987.09	1943.92	2162.68	6093.69											2085	0.326089	0.319005	0.354906
	2086	4387.89	4.38789e+12	6056.48	6.05648e+12	4566.58	4.56658e+12	2.45893e+12							2086	1975.78	1931.96	2148.74	6056.48											2086	0.326226	0.31899	0.354784
	2087	4345.28	4.34528e+12	6017.27	6.01727e+12	4537.02	4.53702e+12	2.44301e+12							2087	1963.43	1919.35	2134.49	6017.27											2087	0.326299	0.318974	0.354727
	2088	4302.96	4.30296e+12	5977.64	5.97764e+12	4507.14	4.50714e+12	2.42692e+12							2088	1950.51	1906.5	2120.63	5977.64											2088	0.326301	0.318938	0.354761
	2089	4261.5	4.2615e+12	5938.82	5.93882e+12	4477.87	4.47787e+12	2.41116e+12							2089	1937.37	1893.7	2107.75	5938.82											2089	0.326221	0.318868	0.354911
	2090	4221.46	4.22146e+12	5901.86	5.90186e+12	4450	4.45e+12	2.39616e+12							2090	1924.3	1881.24	2096.32	5901.86											2090	0.326049	0.318754	0.355196
	2091	4183.36	4.18336e+12	5867.58	5.86758e+12	4424.16	4.42416e+12	2.38224e+12							2091	1911.53	1869.35	2086.71	5867.58											2091	0.325777	0.31859	0.355633
	2092	4147.65	4.14765e+12	5836.58	5.83658e+12	4400.78	4.40078e+12	2.36965e+12							2092	1899.21	1858.21	2079.16	5836.58											2092	0.325398	0.318373	0.356229
	2093	4116.39	4.11639e+12	5809.17	5.80917e+12	4380.11	4.38011e+12	2.35852e+12							2093	1887.45	1847.94	2073.78	5809.17											2093	0.324909	0.318108	0.356984
	2094	4090.11	4.09011e+12	5785.45	5.78545e+12	4362.23	4.36223e+12	2.34889e+12							2094	1876.27	1838.62	2070.56	5785.45											2094	0.324309	0.3178	0.357891
	2095	4067.42	4.06742e+12	5765.27	5.76527e+12	4347.01	4.34701e+12	2.3407e+12							2095	1865.66	1830.24	2069.36	5765.27											2095	0.323604	0.31746	0.358936
	2096	4049.75	4.04975e+12	5748.28	5.74828e+12	4334.2	4.3342e+12	2.3338e+12							2096	1855.55	1822.78	2069.95	5748.28											2096	0.322801	0.317101	0.360099
	2097	4036.82	4.03682e+12	5733.96	5.73396e+12	4323.4	4.3234e+12	2.32799e+12							2097	1845.82	1816.15	2071.99	5733.96											2097	0.32191	0.316735	0.361355
	2098	4028.4	4.0284e+12	5721.68	5.72168e+12	4314.14	4.31414e+12	2.323e+12							2098	1836.35	1810.21	2075.12	5721.68											2098	0.320946	0.316378	0.362676
	2099	4024.25	4.02425e+12	5710.73	5.71073e+12	4305.89	4.30589e+12	2.31856e+12							2099	1827.01	1804.83	2078.89	5710.73											2099	0.319925	0.316042	0.364033
	2100	2297.34	2.29734e+12	5700.39	5.70039e+12	4298.09	4.29809e+12	2.31436e+12							2100	1817.67	1799.83	2082.89	5700.39											2100	0.318868	0.315738	0.365394

## Sheet: SDS4
	Historic cement production in 21 countries
	Country	2001		2002		2003		2004		2005		2006		2007		2008		2009		2010		2011		2012		2013		2014		2015		2016		2017		2018
		Production, ktons	% total prod	Production, ktons	% total prod	Production, ktons	% total prod	Production, ktons	% total prod	Production, ktons	% total prod	Production, ktons	% total prod	Production, ktons	% total prod	Production, ktons	% total prod	Production, ktons	% total prod	Production, ktons	% total prod	Production, ktons	% total prod	Production, ktons	% total prod	Production, ktons	% total prod	Production, ktons	% total prod	Production, ktons	% total prod	Production, ktons	% total prod	Production, ktons	% total prod	Production, ktons	% total prod
	Austria	3802	0.00870505	3918	0.00897605	3886	0.00867325	3976	0.00853731	4736	0.00989498	4700	0.0092495	5202.5	0.0100103	5309.2	0.011204	4646	0.0115737	4254	0.010386	4427	0.010624	4455	0.0108492	4385	0.0103463	4400	0.0101474	4700	0.0110162	4800	0.0113288	4900	0.0112772	5200	0.0121409
	Belgium	7157	0.0163866	6980	0.015991	6550	0.0146191	6715	0.0144185	7594	0.0158662	8192	0.0161217	9570.99	0.0184159	6225.14	0.013137	9403.42	0.023425	8722.48	0.0212956	6954	0.0166883	6280	0.0152936	6119	0.0144376	6364	0.0146768	6275	0.0147078	6255	0.0147628	6513	0.0149895	6737	0.0157294
	Czech Republic	3550	0.00812807	3217	0.00737007	3502	0.00781619	3828.68	0.00822097	3978.06	0.0083114	4239	0.00834226	4898.53	0.00942547	4710	0.00993954	3637	0.0090602	3345	0.00816669	3831	0.00919369	3434	0.0083628	3211	0.00757626	3511	0.00809714	3781	0.00886219	3937	0.00929197	4043	0.00930486	4428	0.0103384
	Denmark	2047	0.00468681	2028	0.0046461	1953	0.00435895	2150	0.0046165	2120	0.00442934	2115	0.00416228	2871	0.00552421	2539	0.00535807	1578	0.00393098	2000	0.00488292	1811	0.00434606	1798	0.00437866	1830	0.00431783	1876	0.00432647	3047	0.00714179	3404	0.00803401	3554	0.00817944	3343	0.00780517
	Finland	1325	0.00303372	1198	0.00274459	1492.9	0.00333203	1295	0.00278064	1357	0.0028352	1684.51	0.00331507	1742.53	0.00335288	1745	0.00368248	1052.23	0.00262122	1050	0.00256354	1387	0.00332854	1293	0.00314884	1300	0.00306731	1250	0.00288277	1300	0.00304704	1300	0.00306822	1300	0.00299192	1300	0.00303521
	France	19839	0.0454233	19437	0.0445297	19655	0.0438684	20962	0.0450098	21277	0.0444543	22540	0.0443582	22300	0.0429084	21443	0.0452513	18300	0.0455875	17998	0.0439414	19270	0.0462444	17810	0.0433726	18018	0.0425129	16400	0.037822	15600	0.0365644	15900	0.0375266	16900	0.0388949	16500	0.0385239
	Germany	32118	0.0735373	31009	0.0710409	32749	0.0730932	31854	0.0683972	31009	0.0647875	33630	0.0661831	33382	0.0642317	33581	0.0708662	30441	0.0758321	29915	0.0730363	32779	0.0786635	32432	0.0789815	31308	0.0738703	32099	0.0740274	31150	0.0730117	32737	0.0772648	33991	0.0782294	33633	0.0785256
	Ireland	3450	0.00789911	3320	0.00760604	3830	0.00854826	5000	0.010736	5083	0.01062	4981	0.0098025	4700	0.00904347	3900	0.00823019	2600	0.00647691	2600	0.0063478	2103	0.00504681	1198	0.00291748	2000	0.00471894	2000	0.00461244	2980	0.00698475	3100	0.00731651	3200	0.00736472	3290	0.00768142
	Israel	4700	0.0107611	4584	0.0105018	4632	0.0103383	4494	0.00964956	5092.84	0.0106405	5088.88	0.0100148	5000	0.00962071	4818.5	0.0101685	4759	0.0118552	5139	0.0125467	5480	0.013151	5892	0.0143488	6398	0.0150959	6603	0.015228	6904	0.0161821	7150	0.0168752	6361	0.0146397	5858	0.0136771
	Italy	39804	0.0911351	41416	0.0948831	43580	0.0972672	45343	0.0973609	40284	0.0841659	47814	0.0940969	47541.6	0.0914769	43029.9	0.0908063	36317	0.0904699	34408	0.0840058	33120	0.0794818	26240	0.0639021	23100	0.0545038	21400	0.0493531	20800	0.0487526	19300	0.0455512	19300	0.0444185	19300	0.0450612
	Japan	76550	0.175269	71828	0.164556	68766	0.15348	67376	0.14467	69629	0.145477	69942	0.137644	67685	0.130236	62810	0.132548	54800	0.136513	51526	0.125799	51291	0.123089	54737	0.133301	57962	0.13676	57913	0.13356	54827	0.128508	53255	0.125691	55195	0.12703	55307	0.12913
	Netherlands	3380	0.00773884	3085	0.00706766	2450	0.00546821	2380	0.00511036	2496	0.00521492	2790	0.00549066	2700	0.00519518	2700	0.00569783	2700	0.00672602	2700	0.00659195	2318	0.00556277	2056	0.00500696	2000	0.00471894	2000	0.00461244	2260	0.00529716	2930	0.00691529	2030	0.00467199	2390	0.00558012
	Norway	1642	0.00375952	1631	0.00373658	1650	0.00368267	1420	0.00304904	1613	0.00337006	1695	0.00333572	1700	0.00327104	1700	0.00358752	1650	0.00411034	1650	0.00402841	1387	0.00332854	1659	0.00404015	1700	0.0040111	1700	0.00392057	1640	0.00384395	1660	0.00391788	1880	0.00432677	1770	0.00413256
	Poland	11918	0.0272874	10948	0.0250816	11653.4	0.0260096	12566.3	0.0269824	12646.2	0.0264219	14688.4	0.0289064	17119.9	0.0329412	17206.7	0.0363115	15422	0.038418	15812.1	0.0386047	18552	0.0445213	15468	0.0376691	14538	0.034302	15358	0.0354189	15206	0.035641	15782	0.0372481	17254	0.0397096	18957	0.0442604
	Portugal	10162	0.0232669	9759	0.0223576	8567	0.0191209	8843	0.0189878	8438	0.0176296	8340	0.0164129	12631	0.0243038	6650	0.0140335	6900	0.0171887	7200	0.0175785	5069	0.0121647	4090	0.00996035	5000	0.0117973	6000	0.0138373	5620	0.0131726	4100	0.00967668	3790	0.00872259	3960	0.00924573
	Russia	35300	0.0808228	37700	0.0863698	41000	0.0915088	45700	0.0981275	48500	0.101332	54700	0.107648	59939	0.115331	53548	0.113003	44266	0.110272	50400	0.12305	56200	0.13487	61700	0.150258	66503	0.156912	69139	0.15945	62104	0.145564	54935	0.129656	54721	0.125939	53768	0.125536
	Slovakia	3123	0.00715041	3141	0.00719596	3147.48	0.00702493	3158.31	0.00678155	3498.68	0.00730985	3592.51	0.00706998	3718.41	0.00715475	4157.36	0.00877329	3011.46	0.0075019	2887.75	0.00705033	3219	0.007725	2915	0.00709888	3121	0.00736391	3319	0.00765434	3466	0.00812387	3518	0.00830306	3782	0.00870418	3913	0.00913599
	Spain	40512	0.0927562	42417	0.0971764	44746.8	0.0998713	45593	0.0978977	50347	0.105191	54032.8	0.106335	54720.4	0.10529	42083.4	0.0888089	29504.6	0.0734994	26161.7	0.0638727	22178	0.0532231	15939	0.0388162	13736	0.0324097	14587	0.0336408	15000	0.0351581	15000	0.0354025	14500	0.0333714	14600	0.0340878
	Switzerland	3950	0.00904391	3771	0.00863927	3613	0.00806394	3851	0.00826891	4022	0.00840321	4040	0.00795063	4000	0.00769657	4000	0.00844122	4000	0.00996447	4000	0.00976585	4750	0.0113991	4467	0.0108785	4640	0.0109479	4280	0.00987062	4390	0.0102896	4710	0.0111164	4580	0.0105408	4290	0.0100162
	Turkey	30125	0.0689741	32577	0.0746332	35076.9	0.0782889	38795.8	0.0833027	42786.8	0.0893951	47499.2	0.0934773	49552.6	0.0953461	54027.3	0.114014	53972.8	0.134452	62737.3	0.153171	63405	0.15216	63879	0.155564	71337	0.168318	71329	0.1645	71419	0.167397	75403	0.177964	80552	0.185388	72544	0.169374
	United Kingdom	11854	0.0271409	11265	0.0258079	11215	0.025031	11405	0.0244889	11216	0.0234337	12119	0.0238499	11887	0.0228723	10071	0.0212529	7623	0.0189898	7882	0.0192436	8529	0.020468	7952	0.0193655	8203	0.0193547	8958	0.0206591	9235	0.0216457	9370	0.0221148	9359	0.0215395	9197	0.021473
	USA	90450	0.207094	91266	0.209088	94328.7	0.210534	99014.6	0.212605	100903	0.210817	99712.4	0.196232	96849.7	0.186352	87610.4	0.184885	64842.8	0.161531	67202.3	0.164072	68639	0.164721	74934	0.182486	77415	0.182658	83124	0.191702	84940	0.199089	85153	0.200975	86799	0.199766	88021	0.20551
	https://www.usgs.gov/centers/nmic/cement-statistics-and-information

## Sheet: SDS5
	Historic average cement content in 21 countries
	Country	Average cement content (kg/m3)																		Average
		2001	2002	2003	2004	2005	2006	2007	2008	2009	2010	2011	2012	2013	2014	2015	2016	2017	2018
	Austria	260	260	260	260	270	250	260	265	265	260	260	260	260	260	260	260	260	260
	Belgium	275	275	274	274	275	260	260	260	260	260	260	270	275	285	285	280	280	280
	Czech Republic	297	297	297	297	297	297	284	289	278	276	275	272	269	271	259	272	272	298
	Denmark	230	230	230	230	230	230	230	250	250	255	280	282	275	275	260	260	260	260
	Finland	350	350	350	360	320	340	340	345	345	345	345	345	345	345	345	345	350	350
	France	284	284	280	280	291	293	293	298	299	298	294	298	290	291	298	298	297	297
	Germany	285	285	285	290	300	300	298	299	300	296	296	298	296	294	293	298	301	305
	Ireland	300	300	290	300	300	300	300	330	330	330	320	260	260	260	260	255	260	260
	Israel	280	280	280	285	275	275	285	280	280	278	280	280	280	280	280	280	280	285
	Italy	265	265	265	265	265	265	265	290	315	305	310	310	305	310	320	320	320	320
	Japan	349	349	349	349	349	349	349	349	349	349	349	339	343	343	343	351	351	348
	Netherlands	312	312	312	312	312	312	306	316	313	305	303	303	301	313	313	313	315	315
	Norway	327	336	336	358	360	360	367	367	368	378	378	386	382	382	382	365	360	360
	Poland	330	330	330	330	330	300	300	320	282	288	288	288.2	279	275	270	270	270	285
	Portugal	280	260	250	250	250	250	250	250	230	260	240	210	210	220	220	196	195	204
	Russia	360	360	360	325	350	350	330	350	350	350	350	370	370	350	360	360	359	360
	Slovakia	350	350	340	335	330	310	303	331	315	315	310	310	305	302	300	300	302	300
	Spain	283	285	285	285	280	280	350	285	295	295	289	284	283	280	283	283	275	275
	Switzerland	287	287	280	280	280	280	280	280	280	280	280	280	280	280	280	280	280	280
	Turkey	280	280	280	280	290	280	290	290	290	295	290	290	290	290	290	290	290	295
	United Kingdom	280	280	305	305	305	310	230	220	220	250	250	250	250	260	260	260	262	278
	USA	300	300	300	300	270	270	270	270	270	270	270	270	270	270	270	270	270	270	276.667
	ERMCO (European Ready Mixed Concrete Organization) Ready-Mixed Concrete Industry Statistics 2001-2018, Available at (http://www.ermco.eu).
	World (avg weighted by production per country)	304.533	303.826	303.655	300.666	298.633	296.694	300.548	300.73	302.16	302.825	302.345	304.899	304.634	301.408	301.819	301.715	301.512	303.658	302.015

## Sheet: SDS6
	Average concrete product thicknesses and percent of cement used in concrete
	USA	Cement Utilization Category	Average concrete thickness (mm)	Average		Utilization categories (see SupplementaryDataSheet8)	Average concrete thickness (mm)		Utilization categories (Global)	Average concrete thickness (mm)	* Calculated by weighing average of each included category by end-use market size
	Commercial	Stores and misc. Commercial buildings	150			Streets and highway	161		Residential	150	Residential
		Low-rise offices and labs	150			Residential	150		Non-residential	107.478	Commercial and industrial, public buildings, farm
		High-rise offices and labs	205			Commercial and industrial	159		Civil engineering	234.811	Streets and highway, water and waste management, utilities, other
		Parking - buildings and lots	150			Water and waste management	225
		Commercial warehouses and terminals	150			Public buildings	159		Fraction of cement used in concrete		source
		Industrial buildings / warehouses	205			Farm	185		global	0.7451	China Xi 2016, rest of world ERMCO 2017
		Maintenance and repair	100	158.571		Utilities	305		United States	0.12	USGS
	Streets and highways	State highways - urban and rural	205			Other	229
		Local urban streets	150
		Local rural roads	150
		Bridges	150
		Maintenance and repair	150	161
	Utilities	Power plants	305
		Oil / gas / chemical plants	305
		Transmission	305
		Maintenance and repair	305	305
	Water and waste management	River & harbor development & control	305
		Dams and reservoirs	305
		Water supply systems	305
		Sanitary / storm sewers	100
		Water / sewer tunnels	205
		Waste treatment	205
		Maintenance and repair	150	225
	Other public works	Railroads (excluding buildings)	150
		Airports (excluding buildings)	380
		Defense facilities	610
		Parks and stadiums	150
		Maintenance and repair	75	273
	Non-construction	Oil and gas wells	150
		Mining and quarrying	305
		Miscellaneous	100	185
	Gajda, J. Absorption of atmospheric carbon dioxide by portland cement concrete. PCA R & D Serial (2001).

## Sheet: SDS7
	Service life and percentage of market by end-use
	End-use category	Mean service life	Percentage of US Market, 2003		End-use categories (World)	Mean service life	Percent of world market	* Estimated using historic consumption data
	Streets and highways	45	0.33		Residential	80	0.302808
	Residential buildings	80	0.31		Non-residential	50	0.322764
	Commercial buildings	70	0.1		Civil engineering	65	0.374428
	Water and waste management	60	0.08
	Public buildings	90	0.06
	Farm construction	70	0.05
	Utilities	75	0.01
	Other	60	0.06
	A. Kapur, G. Keoleian, A. Kendall, and S. E. Kesler, “Dynamic Modeling of In-Use Cement Stocks in the United States,” Journal of Industrial Ecology, vol. 12, no. 4, pp. 539–556, 2008, doi: 10.1111/j.1530-9290.2008.00055.x.

## Sheet: SDS8
	Coefficient of carbonation for SCMs
	SCM	% replacement (@ natural conditions, 0.04% CO2)									Source [1]
		7.5	15	20	25	30	40	50	75	85
	Fly ash	1.2458	1.6583	1.9333	2.2083	2.45	3.1	3.55			Burdon 2006
	Limestone	1.005	1.38	1.63	1.88						Parrott 1996
	Blast furnace slag	0.9507	1.0947	1.1907	1.27	1.3827	1.5747	1.8	2.23	3.16	Parrott 1996	.85 data point excluded because mineral structure is likely different at this level of replacement
	Silica fume	1.42529	1.55172								Leemann 2015
	Natural pozzolans	1.2458	1.6583	1.9333	2.2083	2.45	3.1	3.55
	S. von Greve-Dierfeld et al., “Understanding the carbonation of concrete with supplementary cementitious materials: a critical review by RILEM TC 281-CCC,” Mater Struct, vol. 53, no. 6, p. 136, Oct. 2020, doi: 10.1617/s11527-020-01558-w.

## Sheet: SDS9
	Coefficient of carbonation for atmospheric CO2 concentration
	Location	CO2 concentration (ppm)	B_CO2
	Urban	625	1.25
	Rural	300	0.866025
	Seaside	225	0.75
	Industrial	1200	1.73205
	Road	1200	1.73205
	Buried	3000	2.73861
	Natural Conditions	400	1
	Papadakis, V. G., Vayenas, C. G., & Fardis, M. N. (1991). Experimental investigation and mathematical modeling of the concrete carbonation problem. Chemical Engineering Science, 46(5–6), 1333–1338. https://doi.org/10.1016/0009-2509(91)85060-B
	Yoon, I.-S., Çopuroğlu, O., & Park, K.-B. (2007). Effect of global climatic change on carbonation progress of concrete. AtmEn, 41(34), 7274–7285. https://doi.org/10.1016/J.ATMOSENV.2007.05.028

[truncated: 14 more sheets: SDS10, SDS11, SDS12, SDS13, SDS14, SDS15, SDS16, SDS17, SDS18, SDS19, SDS20, SDS21, SDS22, SDS23]
